# Supplementary material for: Traumatised Children’s Perspectives on Their Lived Experience: A Review
Source: Behav Sci (Basel). 2023 Feb 14;13(2):170. doi: 10.3390/bs13020170 (PMC9952495; doi:10.3390/bs13020170)
Supplement: Supplementary file 1 [file behavsci-13-00170-s001.zip]

Archive with 1 entries (1 files):
- behavsci-2129351-supplementary.pdf
